# Supplementary material for: Effect of Low pH and Aluminum Toxicity on the Photosynthetic Characteristics of Different Fast-Growing Eucalyptus Vegetatively Propagated Clones
Source: PLoS One. 2015 Jun 19;10(6):e0130963. doi: 10.1371/journal.pone.0130963 (PMC4474974; doi:10.1371/journal.pone.0130963)
Supplement: S1 File — Table A. Data of chlorophyll content. Table B. Data of net photosynthetic rate. Table C. Data of transpiration rate. Table D. Data of leaf morphological structure. (XLSX) [file pone.0130963.s001.xlsx]

## Sheet: Table A
Chlorophyll content	Asexual clone	Treatment	Wet weight (g)	Absorbance (652 nm)	Chlorophyll concentration (mg/L)	Chlorophyll content (mg/g)	Mean (mg/g)
	G9	CK	0.3	0.373	10.8116	1.80193	1.90702
			0.295	0.4	11.5942	1.96512
			0.29	0.391	11.3333	1.95402
		K0-3	0.26	0.301	8.72464	1.67781	1.62997
			0.26	0.284	8.23188	1.58305
			0.258	0.29	8.4058	1.62903
		K4.4-3	0.28	0.272	7.88406	1.40787	1.46967
			0.283	0.3	8.69565	1.53633
			0.28	0.283	8.2029	1.4648
		K0-4	0.199	0.256	7.42029	1.86439	1.78583
			0.21	0.276	8	1.90476
			0.198	0.217	6.28986	1.58835
		K4.4-4	0.24	0.259	7.50725	1.56401	1.6313
			0.23	0.242	7.01449	1.52489
			0.22	0.274	7.94203	1.80501
	G12	CK	0.179	0.23	6.66667	1.8622	1.85571
			0.182	0.235	6.81159	1.87132
			0.181	0.229	6.63768	1.83361
		K0-3	0.24	0.257	7.44928	1.55193	1.55766
			0.241	0.265	7.68116	1.5936
			0.241	0.254	7.36232	1.52745
		K4.4-3	0.237	0.218	6.31884	1.33309	1.33905
			0.24	0.216	6.26087	1.30435
			0.25	0.238	6.89855	1.37971
		K0-4	0.202	0.24	6.95652	1.72191	1.70994
			0.205	0.234	6.78261	1.65429
			0.2	0.242	7.01449	1.75362
		K4.4-4	0.18	0.194	5.62319	1.562	1.56231
			0.186	0.205	5.94203	1.59732
			0.185	0.195	5.65217	1.52761
	G4	CK	0.199	0.254	7.36232	1.84983	1.84709
			0.195	0.236	6.84058	1.75399
			0.19	0.254	7.36232	1.93745
		K0-3	0.213	0.248	7.18841	1.68742	1.66701
			0.213	0.244	7.07246	1.6602
			0.213	0.243	7.04348	1.6534
		K4.4-3	0.23	0.185	5.36232	1.16572	1.17062
			0.23	0.212	6.14493	1.33585
			0.241	0.168	4.86957	1.01028
		K0-4	0.234	0.272	7.88406	1.68463	1.6805
			0.234	0.269	7.7971	1.66605
			0.234	0.273	7.91304	1.69082
		K4.4-4	0.203	0.17	4.92754	1.21368	1.21368
			0.203	0.17	4.92754	1.21368
			0.203	0.17	4.92754	1.21368
	G3	CK	0.22	0.279	8.08696	1.83794	1.8439
			0.219	0.278	8.05797	1.83972
			0.222	0.284	8.23188	1.85403
		K0-3	0.229	0.223	6.46377	1.4113	1.37475
			0.23	0.218	6.31884	1.37366
			0.224	0.207	6	1.33929
		K4.4-3	0.214	0.196	5.68116	1.32737	1.29252
			0.21	0.187	5.42029	1.29055
			0.214	0.186	5.3913	1.25965
		K0-4	0.208	0.232	6.72464	1.6165	1.5604
			0.209	0.225	6.52174	1.56022
			0.21	0.218	6.31884	1.50449
		K4.4-4	0.227	0.207	6	1.32159	1.37053
			0.227	0.222	6.43478	1.41735
			0.227	0.215	6.23188	1.37266
K0-3: 0 mmol/L Al3+, pH 3.0; K4.4-3: 4.4 mmol/L Al3+, pH 3.0; K0-4: 0 mmol/L Al3+, pH 4.0; K4.4-4: 4.4 mmol/L Al3+, pH 4.0.

## Sheet: Table B
Net photosynthetic rate	Duplicate	Asexual clone	Treatment	Tested seedling												Mean (μmol × m−2 × s−1)
				1	2	3	4	5	6	7	8	9	10	11	12
	Duplicate 1	G3	CK	17.8753	21.3107	22.1678	18.4271	19.0648	24.0835	21.101	20.605	22.2483	18.3204	20.7325	20.0074	20.4953
			K0-3	12.9618	15.682	16.609	15.0299	13.6839	17.3346	16.2096	16.0792	15.0559	15.1889	18.0992	17.0649	15.7499
			K4.4-3	9.70138	7.20704	6.01745	7.38926	8.25267	9.5052	7.5006	8.35222	8.42432	6.69943	7.18791	8.53111	7.89738
			K0-4	15.8783	15.9702	16.5577	14.9353	14.5179	18.0489	16.2414	16.1784	17.1351	16.5282	16.7979	18.0464	16.403
			K4.4-4	13.0538	12.8753	14.4562	13.0107	13.2806	11.1678	14.3018	13.1271	12.0744	13.4121	14.0835	12.3057	13.0957
		G4	CK	19.8151	20.6253	19.8037	19.0975	18.8389	19.8394	18.8307	19.8514	17.9162	17.9084	19.9271	17.9243	19.1982
			K0-3	12.7954	12.6013	12.8064	12.303	12.9269	11.9376	11.9272	11.9097	11.9828	13.9891	14.004	11.9866	12.5975
			K4.4-3	6.01155	5.54639	5.5549	6.07003	4.70059	5.6743	5.67782	4.9028	5.92582	4.91674	6.11798	6.08274	5.59847
			K0-4	13.4194	14.3087	13.5073	14.092	14.1022	12.8907	13.8927	12.9508	13.9217	14.042	14.0307	15.0656	13.852
			K4.4-4	10.1258	11.1041	10.1112	11.6202	10.559	12.0563	9.96312	11.1166	9.97528	11.2569	10.1825	10.2785	10.6958
		G9	CK	21.1076	19.3607	21.0912	22.0789	19.987	21.3433	20.9294	19.8931	20.9377	22.5142	20.8042	19.8981	20.8288
			K0-3	17.8928	19.476	17.9016	16.8066	17.8541	17.8854	18.7874	16.7963	17.7781	17.8382	17.9569	17.8259	17.8999
			K4.4-3	10.8781	13.5799	11.2192	11.7925	11.7348	10.8302	11.2907	12.0813	10.2682	12.0196	10.3227	12.3192	11.528
			K0-4	19.5664	19.5643	20.1557	18.9408	18.915	18.0134	19.4598	18.6743	18.6654	19.441	21.4682	17.9538	19.2348
			K4.4-4	16.4042	18.3595	17.3143	16.678	16.5997	17.6013	15.7761	15.7873	15.798	15.7262	16.2461	15.7628	16.5045
		G12	CK	22.4681	21.8317	21.7728	21.5497	20.9148	22.0122	20.8807	21.6466	21.7034	21.6767	21.7019	21.9139	21.6727
			K0-3	16.0605	17.0043	16.0596	16.0963	15.2305	16.1035	16.1393	17.0409	15.9635	15.967	16.8996	14.9024	16.1223
			K4.4-3	10.4196	10.6207	9.88075	10.2803	11.3764	10.4816	11.1001	10.3203	11.1701	10.7413	12.0204	10.402	10.7345
			K0-4	19.4386	18.7158	19.2875	20.3169	20.3266	19.7094	19.4922	18.9174	20.2512	20.1453	19.4713	20.0495	19.6768
			K4.4-4	13.3535	14.8315	14.7869	15.2326	14.5158	15.5046	14.4235	16.1922	14.9029	14.8285	14.5505	13.8288	14.7459
	Duplicate 2	G3	CK	22.244	21.1591	21.3789	20.7038	18.9051	20.3762	21.8042	20.617	19.5453	20.503	21.3633	22.2085	20.9007
			K0-3	16.0727	15.1402	17.0042	14.5159	15.1584	15.2834	13.8884	14.9757	15.1782	14.6849	13.8958	15.5785	15.1147
			K4.4-3	8.00955	8.30413	7.93968	8.52419	9.09604	7.68686	7.62789	8.07452	7.39943	7.40917	8.03078	7.90573	8.00067
			K0-4	17.4408	16.3336	16.7329	17.5989	17.3363	16.8158	16.9104	16.8966	17.038	17.2302	16.9363	16.691	16.9967
			K4.4-4	14.0055	13.4178	13.224	13.5269	13.7752	14.5734	14.2993	13.4183	14.1197	12.933	13.4271	14.0111	13.7276
		G4	CK	19.595	20.0358	20.2875	19.8605	19.9891	20.2371	19.4243	21.095	19.7132	19.4948	18.9938	20.064	19.8992
			K0-3	11.8382	12.2196	12.413	10.9259	12.294	13.0052	12.1579	12.2957	13.1117	12.1286	12.1435	12.3885	12.2435
			K4.4-3	4.62361	4.55214	5.4454	5.28984	5.23871	4.83979	4.30758	4.51009	5.39496	5.22195	4.8582	5.40881	4.97426
			K0-4	15.1509	15.1004	14.5451	14.6328	14.5887	14.6915	13.9083	14.4591	15.255	15.1726	14.9949	15.1356	14.8029
			K4.4-4	10.2009	11.0895	10.97	10.4882	10.2944	10.5615	10.8733	10.4505	11.1497	9.93434	10.2359	10.0877	10.528
		G9	CK	21.9877	22.5143	20.8319	22.3107	23.2121	22.4976	21.9023	22.3604	21.9286	22.473	21.8737	22.1019	22.1662
			K0-3	18.32	17.2857	17.2439	18.283	16.9628	17.8961	17.2719	18.0258	16.8753	17.3133	17.915	16.9621	17.5296
			K4.4-3	11.1725	11.1895	12.0826	11.0234	10.8264	11.0044	11.0478	10.6267	10.7221	12.0823	11.2345	11.1264	11.1782
			K0-4	20.1724	19.6124	21.4452	19.9339	20.2928	20.4761	19.6408	19.9398	21.098	20.8486	18.9075	20.415	20.2319
			K4.4-4	16.7901	15.9388	16.3179	16.5364	18.0262	15.8372	17.1658	6.78728	15.9013	15.9251	16.5764	16.7609	15.7136
		G12	CK	20.4283	19.8062	21.6518	20.8495	20.5462	21.6069	21.2148	20.9863	21.0079	21.4498	20.7699	20.8074	20.9271
			K0-3	16.7775	17.0905	15.9016	17.1813	16.2717	18.0993	16.4627	16.8047	16.5661	17.0783	15.9883	17.1001	16.7768
			K4.4-3	10.3142	12.0658	11.1308	10.9704	11.4008	11.2537	10.3796	11.1643	10.9418	10.9017	10.8005	9.9522	10.9397
			K0-4	19.3391	20.3876	20.3854	18.9211	19.1113	18.2328	19.3059	20.0762	21.0256	19.3336	19.3581	19.2623	19.5616
			K4.4-4	13.9027	15.8029	15.3821	14.7255	15.3372	16.198	16.0195	15.0051	15.9442	14.4533	15.4286	15.3979	15.2997
	Duplicate 3	G3	CK	21.5563	22.8912	23.3442	23.3892	22.3149	22.4184	22.5381	22.2006	23.2738	21.3024	22.1635	22.5801	22.4977
			K0-3	15.2563	16.1912	15.0442	14.3892	15.0149	15.4184	13.9381	15.5006	15.2738	15.0024	15.1635	16.1801	15.1977
			K4.4-3	8.31998	8.0857	7.24391	8.28297	6.96284	8.19606	7.97194	9.02579	7.87534	8.3133	8.91504	7.96212	8.09625
			K0-4	17.2725	17.1895	18.0826	17.0234	16.8264	19.0044	17.0478	17.6267	17.7221	18.0823	18.2345	17.1264	17.6032
			K4.4-4	14.0024	12.6124	12.5452	11.9339	12.6928	13.4761	12.3408	11.9398	13.098	12.7486	12.9075	13.415	12.8094
		G4	CK	21.8901	20.9388	20.9979	22.5364	21.5262	20.8372	22.1658	21.7873	20.9013	20.9251	21.6764	21.7609	21.4953
			K0-3	12.3283	11.8062	11.6518	11.8495	12.5462	12.6069	13.2148	10.9863	13.0079	12.4498	12.7699	11.5074	12.2271
			K4.4-3	5.97747	7.09046	6.9016	6.28133	7.27171	6.49929	6.4627	5.80473	6.6661	7.07829	5.98825	6.10009	6.51017
			K0-4	15.3142	16.0658	15.1308	14.9704	15.4008	15.2537	14.3796	15.1643	13.9418	14.9017	14.8005	15.512	15.0696
			K4.4-4	10.4391	10.0876	11.0633	9.92113	11.1113	10.2328	9.30587	10.0762	11.0056	10.3336	10.3581	11.2623	10.4331
		G9	CK	21.9027	19.8029	23.4821	22.7255	20.3372	22.198	23.0195	22.1051	20.9442	22.4533	21.4286	22.3979	21.8997
			K0-3	18.3749	17.5393	18.5734	17.6373	17.7171	18.7517	17.7976	16.8242	15.798	17.7998	16.8045	18.811	17.7024
			K4.4-3	12.6986	11.7897	11.8112	12.7604	13.0296	11.1179	10.8423	10.9472	12.0928	13.0886	12.0414	11.1555	11.9479
			K0-4	18.3165	18.3448	20.0025	19.3138	19.3431	18.3329	19.2917	18.2882	20.0064	19.2036	20.1762	19.076	19.1413
			K4.4-4	14.5882	15.5733	14.6442	14.6839	14.7826	15.7341	15.6724	16.1375	14.346	15.1043	14.8908	15.0199	15.0981
		G12	CK	21.1609	20.9585	21.7238	22.406	20.317	22.4368	22.4656	20.9487	20.7403	19.6637	21.7185	22.0398	21.3816
			K0-3	16.1258	16.2998	16.2564	16.0046	16.263	17.3359	16.4142	15.5094	16.0541	18.0402	15.9425	16.9571	16.4336
			K4.4-3	11.2125	12.0044	9.76181	10.7084	9.70924	9.68864	10.6135	11.6041	9.52307	11.4801	10.449	10.442	10.5997
			K0-4	20.0145	19.4829	19.3757	18.3811	19.1676	19.8905	17.7138	18.7178	19.969	20.3987	19.0714	18.7933	19.248
			K4.4-4	15.72	16.2646	17.2326	16.7183	16.0605	15.296	14.9135	16.8976	15.9272	13.6607	15.8938	15.4391	15.8353
K0-3: 0 mmol/L Al3+, pH 3.0; K4.4-3: 4.4 mmol/L Al3+, pH 3.0; K0-4: 0 mmol/L Al3+, pH 4.0; K4.4-4: 4.4 mmol/L Al3+, pH 4.0.

## Sheet: Table C
Transpiration rate	Duplicate	Asexual clone	Treatment	Tested seedling												Mean (μmol × m−2 × s−1)
				1	2	3	4	5	6	7	8	9	10	11	12
	Duplicate 1	G3	CK	3.81623	5.35645	3.64383	3.42307	4.36292	5.0846	5.00123	4.80499	3.14317	3.39506	3.13244	4.00132	4.09711
			K0-3	2.13585	2.42549	3.40848	2.02126	3.694	4.44655	3.22546	3.02972	2.2887	3.29973	3.05598	4.26086	3.10767
			K4.4-3	2.10522	1.38783	2.06346	2.32127	2.85866	2.5052	2.32262	1.38117	2.21201	1.47703	1.9815	1.53111	2.01226
			K0-4	2.81821	3.47834	3.66334	4.13636	2.71692	4.06888	4.20139	3.72932	3.1081	2.9	3.15154	3.20638	3.43156
			K4.4-4	3.06212	3.27834	2.4642	3.05073	3.89356	3.16084	3.62192	3.7121	3.29222	4.02924	2.08342	3.32567	3.24786
		G4	CK	4.81511	3.63531	3.8033	5.09345	3.93999	3.8414	4.63267	3.95744	4.71614	3.75836	4.52192	3.79032	4.20879
			K0-3	2.99526	3.65132	2.80641	3.30299	2.99494	3.54066	2.62757	4.10143	2.7313	3.49729	4.00404	2.78662	3.25332
			K4.4-3	2.01155	1.54635	1.55441	2.03003	1.43389	1.40426	2.47715	2.1051	2.71831	1.72473	1.99152	1.2891	1.8572
			K0-4	2.81929	3.35476	3.50332	3.092	3.13993	2.85071	3.16272	4.16042	3.21191	2.80278	3.03014	3.26563	3.19947
			K4.4-4	3.12598	3.15411	2.55556	3.72016	2.88995	4.0644	3.64352	3.12885	2.78513	2.95674	2.98269	2.91807	3.16043
		G9	CK	4.10955	4.36575	4.04526	4.03226	2.99696	3.76442	3.62535	3.99305	3.7088	4.62027	3.80418	3.87829	3.91201
			K0-3	2.89281	4.27848	3.4056	4.20771	3.95212	2.99824	3.99735	3.49837	2.88329	3.83829	3.64386	3.81672	3.61774
			K4.4-3	1.89808	2.87443	3.25426	2.39245	2.23265	1.92014	2.25272	3.09735	2.54353	1.82782	2.32234	2.35756	2.41444
			K0-4	3.53381	3.56434	3.55536	2.94033	3.91532	4.0122	4.04592	3.84438	3.44608	4.00289	4.2312	3.78359	3.73962
			K4.4-4	2.8082	3.35655	3.35433	2.73202	2.59963	3.40128	2.77612	3.49431	2.87877	2.71425	3.22308	3.54112	3.07331
		G12	CK	3.83805	4.43168	5.33236	3.64177	4.15241	5.05254	3.99269	4.8486	3.82007	3.87675	4.10981	4.71372	4.31754
			K0-3	4.03053	2.88235	3.06463	4.01733	3.13382	3.50281	3.13528	4.04091	3.76046	3.56675	2.98834	2.72903	3.40435
			K4.4-3	2.9199	2.43873	1.88034	2.22026	2.34431	3.41542	3.12212	2.31038	2.08224	2.70236	3.02031	3.02924	2.6238
			K0-4	3.9293	3.71873	4.28367	3.35715	3.31482	4.39525	4.05223	3.97232	4.15115	4.20533	4.21921	3.20783	3.90058
			K4.4-4	3.25258	3.23146	3.38484	4.23275	3.65613	3.60465	4.02308	2.79118	2.72138	2.89856	3.01024	2.99915	3.31717
	Duplicate 2	G3	CK	5.29901	4.56464	4.33843	4.30322	5.13656	4.80627	3.92016	4.87899	3.54501	4.55977	4.33897	3.92854	4.4683
			K0-3	4.09293	3.14656	4.00464	3.65613	3.56123	3.2925	2.99935	2.92899	3.18317	3.68085	2.85612	2.81981	3.35186
			K4.4-3	3.0099	2.36453	3.23243	2.82253	2.31433	2.59498	2.42798	3.02281	3.0774	2.08727	3.03019	1.72813	2.64271
			K0-4	2.991	4.33367	3.33211	3.71228	3.33433	2.81582	3.51237	2.99883	4.20878	3.9389	2.83329	4.47275	3.54035
			K4.4-4	3.00586	2.45775	3.22324	1.82728	2.44656	2.50465	3.25828	3.47918	4.11763	2.73977	3.522	2.21113	2.89944
		G4	CK	3.599	4.53574	4.28354	5.27053	3.99937	5.2401	5.02029	4.09494	3.85055	5.07079	5.56355	4.24023	4.56405
			K0-3	2.9292	3.31665	3.28222	2.92892	3.89234	4.00524	3.14753	4.19586	2.55547	3.31184	3.24341	3.31105	3.34331
			K4.4-3	1.32231	1.55314	1.2282	1.22924	1.83961	1.84102	2.32749	1.6701	2.07274	1.11278	1.8482	2.02112	1.67216
			K0-4	4.18099	4.15535	3.82883	3.73237	3.59969	3.61166	2.82929	3.8591	3.68279	4.27141	3.66488	3.53885	3.74627
			K4.4-4	3.20093	2.54645	2.43005	2.42213	2.89237	3.56152	2.97331	3.45049	3.5478	2.73034	2.23483	3.21541	2.9338
		G9	CK	3.98992	4.51436	3.83545	4.31079	3.81819	4.6106	3.52232	4.59022	4.71361	5.07979	3.8132	5.12188	4.32669
			K0-3	3.21957	2.34567	3.2434	4.22218	4.14813	2.85406	3.2756	3.0183	3.38501	3.02398	3.49604	2.76919	3.25009
			K4.4-3	2.19299	3.12422	3.08264	3.02321	2.18423	3.00489	2.20774	1.91928	2.41124	2.8993	3.1346	3.19631	2.69839
			K0-4	4.1923	3.41321	4.44524	4.13328	2.81846	3.40404	3.40213	3.93994	3.77325	2.8087	2.80142	4.01078	3.59523
			K4.4-4	2.99077	3.32278	3.35342	2.83732	3.38455	3.12025	3.02471	3.49414	2.72104	2.79556	3.41324	4.06287	3.21005
		G12	CK	3.92925	4.45616	3.65536	4.24954	4.52619	3.60687	4.2108	2.99834	4.12871	5.0079	4.13554	3.82103	4.06047
			K0-3	3.11113	3.64645	4.2084	3.52533	2.94141	3.01121	3.06266	2.90222	3.56628	3.22899	3.58826	4.12227	3.40955
			K4.4-3	3.25828	2.64644	1.83012	2.13022	2.23391	3.28248	2.67563	1.7922	2.72199	2.78273	1.80041	2.78918	2.4953
			K0-4	4.22151	3.32783	4.38634	4.12553	3.11194	4.22208	3.32497	4.02979	4.21884	4.33385	3.36801	2.94939	3.80167
			K4.4-4	4.10234	3.28343	3.38204	4.32664	3.33617	4.1101	3.21543	3.1051	2.74416	4.05336	3.4283	3.37171	3.53823
	Duplicate 3	G3	CK	4.55321	5.46115	4.34455	4.32924	5.31296	4.61867	4.73925	4.10083	5.18083	5.38935	3.93363	5.58229	4.7955
			K0-3	3.28321	3.54556	4.04464	4.32124	3.35217	4.51945	4.53925	3.50083	4.18083	3.88935	2.93363	4.6923	3.90021
			K4.4-3	2.21965	1.82845	2.2434	2.02218	3.14813	2.11408	1.5715	2.0183	2.38501	2.32398	1.59604	1.74919	2.10166
			K0-4	4.29299	3.52422	4.18244	5.02321	3.68423	4.01543	3.20775	3.91927	3.81124	4.5893	4.2346	3.19431	3.97325
			K4.4-4	3.0023	3.45346	2.64624	3.13326	3.41846	2.60607	3.30293	2.83994	3.27325	2.7087	3.50164	4.01079	3.15809
		G4	CK	3.99046	3.63475	4.44342	4.53732	3.88616	4.84027	5.1648	3.49414	3.92104	2.79556	4.31344	3.16287	4.01535
			K0-3	3.22929	3.28414	3.48838	3.24954	2.82419	2.40495	3.25071	4.11134	3.22175	3.00712	3.13883	2.52103	3.14427
			K4.4-3	1.99993	1.84824	2.2084	2.22133	1.94141	1.41121	2.04246	2.10226	1.44427	1.57112	1.89924	2.12227	1.90101
			K0-4	3.21828	3.56545	2.93084	1.93042	2.23391	3.25465	3.37642	2.78458	2.74589	2.78273	3.90021	3.51176	3.0196
			K4.4-4	2.42911	3.54755	3.06326	2.92113	3.11186	3.24205	2.32414	3.04878	2.22664	2.23365	2.36801	2.96939	2.79047
		G9	CK	3.90234	3.45363	4.48204	3.32554	4.33617	4.1101	4.21543	3.70509	3.74416	5.05336	4.5283	4.37171	4.10232
			K0-3	4.21118	3.83435	2.93322	3.73389	3.61611	4.05102	3.8875	2.9148	3.87322	3.77785	2.80441	3.91123	3.62907
			K4.4-3	2.31183	2.72476	3.18883	2.37033	2.38964	2.11092	1.90227	1.94475	2.27132	2.65985	3.04944	2.18808	2.426
			K0-4	4.25366	4.32222	5.00225	3.35337	3.3234	4.22212	4.28142	3.19218	4.52407	3.98389	3.91396	4.21874	4.04927
			K4.4-4	3.68825	3.67333	3.44423	2.72316	2.69857	4.04612	3.67203	2.97448	4.04624	3.55097	2.85083	3.21773	3.38216
		G12	CK	4.13099	3.65446	4.32392	4.40702	4.317	3.64682	5.06448	3.94989	3.842	4.66371	4.3986	4.23783	4.21973
			K0-3	3.52811	3.34478	3.28432	4.0027	3.94347	3.44581	3.01023	3.8094	4.26456	3.70827	3.6424	2.78521	3.56411
			K4.4-3	2.25263	1.88224	2.3481	2.30223	3.43993	1.68865	2.41308	1.90208	2.65029	3.01823	3.14604	3.00579	2.50411
			K0-4	4.05868	4.43348	3.33634	4.32553	4.1449	3.81061	3.71375	4.47498	3.74378	4.37171	5.05135	4.57312	4.16985
			K4.4-4	3.12003	2.34467	3.2324	3.35233	3.36354	3.21511	3.31305	2.99459	2.75855	3.04648	2.86381	3.03726	3.05348
K0-3: 0 mmol/L Al3+, pH 3.0; K4.4-3: 4.4 mmol/L Al3+, pH 3.0; K0-4: 0 mmol/L Al3+, pH 4.0; K4.4-4: 4.4 mmol/L Al3+, pH 4.0.

## Sheet: Table D
Leaf morphological structure	Tested index			Asexual clone	Treatment	Duplicate			Mean (μm)
	Thickness	Leaf		G3	CK	220.14	221.72	219.35	220.403
					K4.4-3	205.84	207.71	207.12	206.89
				G4	CK	196	198.13	197.44	197.19
					K4.4-3	184	183.35	185.14	184.163
				G9	CK	196.13	198.45	199.79	198.123
					K4.4-3	191.06	192.1	189.1	190.753
				G12	CK	196.51	198.46	198.9	197.957
					K4.4-3	197.03	199.21	199.05	198.43
		Epidermis	Upper	G3	CK	15.81	16.2	16.95	16.32
					K4.4-3	12.6	14.4	13.36	13.4533
				G4	CK	15.22	13.9	13.75	14.29
					K4.4-3	12.43	12.11	11.56	12.0333
				G9	CK	15.55	14.67	14.03	14.75
					K4.4-3	13.27	14.59	13.44	13.7667
				G12	CK	15.42	15.15	14.98	15.1833
					K4.4-3	13.95	13.36	13.5	13.6033
			Lower	G3	CK	12.76	11.35	12.65	12.2533
					K4.4-3	11.01	10.48	11.9	11.13
				G4	CK	12.9	13.22	13	13.04
					K4.4-3	11	10.15	9.22	10.1233
				G9	CK	14.5	13.85	13.08	13.81
					K4.4-3	11.97	12.7	11.55	12.0733
				G12	CK	14.62	13.3	13.85	13.9233
					K4.4-3	13.1	11.75	12.8	12.55
		Tissue	Palisade	G3	CK	85.9	87.38	87.15	86.81
					K4.4-3	62.93	61.7	62.9	62.51
				G4	CK	86.4	86.17	87.1	86.5567
					K4.4-3	50.27	51.45	50.37	50.6967
				G9	CK	87.45	87.24	89.7	88.13
					K4.4-3	80.06	81.72	81.4	81.06
				G12	CK	86.87	85.77	86.17	86.27
					K4.4-3	70.63	72.02	70.1	70.9167
			Spongy	G3	CK	105.4	106.67	106.87	106.313
					K4.4-3	113.35	111.9	113.34	112.863
				G4	CK	105	105.34	106.15	105.497
					K4.4-3	116.9	116	117.48	116.793
				G9	CK	106.95	105.27	106.54	106.253
					K4.4-3	109.93	108.82	107.95	108.9
				G12	CK	107	105.89	104.93	105.94
					K4.4-3	109.8	109.2	108.25	109.083
	Ratio	Palisade/Spongy		G3	CK	0.814991	0.819162	0.815477	0.82
					K4.4-3	0.555183	0.551385	0.554967	0.55
				G4	CK	0.822857	0.818018	0.820537	0.82
					K4.4-3	0.430026	0.443534	0.428754	0.43
				G9	CK	0.817672	0.828726	0.841937	0.83
					K4.4-3	0.728282	0.750965	0.754053	0.74
				G12	CK	0.811869	0.809992	0.821214	0.81
					K4.4-3	0.64326	0.659524	0.647575	0.65
		Tightness=Palisade/Leaf		G3	CK	0.390206	0.394101	0.39731	0.39
					K4.4-3	0.305723	0.297049	0.303689	0.3
				G4	CK	0.440816	0.434916	0.441147	0.44
					K4.4-3	0.273207	0.280611	0.272064	0.28
				G9	CK	0.445878	0.439607	0.448971	0.44
					K4.4-3	0.419031	0.425403	0.43046	0.42
				G12	CK	0.442064	0.432178	0.433233	0.44
					K4.4-3	0.358473	0.361528	0.352173	0.36
		Porosity=Spongy/Leaf		G3	CK	0.478786	0.481102	0.487212	0.48
					K4.4-3	0.55067	0.538732	0.547219	0.55
				G4	CK	0.535714	0.531671	0.537632	0.54
					K4.4-3	0.635326	0.63267	0.634547	0.63
				G9	CK	0.545302	0.530461	0.53326	0.54
					K4.4-3	0.575369	0.566476	0.570862	0.57
				G12	CK	0.544502	0.533558	0.527552	0.54
					K4.4-3	0.557276	0.548165	0.543833	0.55
K0-3: 0 mmol/L Al3+, pH 3.0; K4.4-3: 4.4 mmol/L Al3+, pH 3.0; K0-4: 0 mmol/L Al3+, pH 4.0; K4.4-4: 4.4 mmol/L Al3+, pH 4.0.
